# Supplementary material for: Synthesis, Physicochemical Characterization, and Antimicrobial Evaluation of Halogen-Substituted Non-Metal Pyridine Schiff Bases
Source: Molecules. 2024 Oct 6;29(19):4726. doi: 10.3390/molecules29194726 (PMC11477791; doi:10.3390/molecules29194726)
Supplement: Supplementary file 1 [file molecules-29-04726-s001.zip]

Archive with 1 entries (1 files):
- molecules-3187002-supplementary.pdf
